# Supplementary material for: Improving the Assessment Process of Family Functioning in Adult Bipolar Disorders: A PRISMA Systematic Review
Source: J Clin Med. 2022 Feb 5;11(3):841. doi: 10.3390/jcm11030841 (PMC8836941; doi:10.3390/jcm11030841)
Supplement: Supplementary file 1 [file jcm-11-00841-s001.zip]

Archive with 1 entries (1 files):
- jcm-1470739-SI.pdf
